# Supplementary material for: Low-Cost Biomass Nanofibers from Chitosan and Phytic Acid for Efficient Uranium Extraction
Source: Polymers (Basel). 2025 Oct 10;17(20):2725. doi: 10.3390/polym17202725 (PMC12567019; doi:10.3390/polym17202725)
Supplement: Supplementary file 1 [file polymers-17-02725-s001.zip]

Archive with 1 entries (1 files):
- polymers-3869045-supplementary.pdf
